# Supplementary material for: Complete response to fifth-line anti-PD-1 rechallenge in fumarate hydratase-mutated papillary renal cell carcinoma
Source: NPJ Precis Oncol. 2024 Nov 4;8:251. doi: 10.1038/s41698-024-00750-3 (PMC11535469; doi:10.1038/s41698-024-00750-3)
Supplement: Supplementary file 4 — Supplementary Data 3 [file 41698_2024_750_MOESM4_ESM.txt]

sample	patient	PFI	PFI.time	gene expression RNAseq - IlluminaHiSeq: SIGLEC8	data
TCGA-B1-7332-01	TCGA-B1-7332	0	1141	high	8.536
TCGA-2Z-A9JM-01	TCGA-2Z-A9JM	0	934	high	8.474
TCGA-A4-A772-01	TCGA-A4-A772	0	0	high	8.352
TCGA-2Z-A9JL-01	TCGA-2Z-A9JL	0	1006	high	6.945
TCGA-2Z-A9J6-01	TCGA-2Z-A9J6	0	1731	high	6.857
TCGA-AL-3472-01	TCGA-AL-3472	0	2029	high	6.735
TCGA-G7-6792-01	TCGA-G7-6792	0	2765	high	6.73
TCGA-A4-7732-01	TCGA-A4-7732	0	582	high	6.594
TCGA-2Z-A9JE-01	TCGA-2Z-A9JE	0	1728	low	4.335
TCGA-2Z-A9J9-01	TCGA-2Z-A9J9	0	2294	low	3.697
TCGA-DW-7842-01	TCGA-DW-7842	0	92	low	3.24
TCGA-EV-5902-01	TCGA-EV-5902	0	578	low	2.941
TCGA-2K-A9WE-01	TCGA-2K-A9WE	0	214	high	10.7
TCGA-Y8-A8S1-01	TCGA-Y8-A8S1	0	404	high	10.68
TCGA-B1-5398-01	TCGA-B1-5398	0	1251	high	10.55
TCGA-KV-A6GD-01	TCGA-KV-A6GD	0	560	high	10.41
TCGA-V9-A7HT-01	TCGA-V9-A7HT	0	965	high	10.19
TCGA-WN-A9G9-01	TCGA-WN-A9G9	1	791	high	10.15
TCGA-AL-3473-01	TCGA-AL-3473	0	1906	high	10.11
TCGA-B1-A656-01	TCGA-B1-A656	0	618	high	9.938
TCGA-A4-A48D-01	TCGA-A4-A48D	0	379	high	9.813
TCGA-2Z-A9J5-01	TCGA-2Z-A9J5	0	3000	high	9.783
TCGA-BQ-7062-01	TCGA-BQ-7062	0	116	high	9.778
TCGA-BQ-5881-01	TCGA-BQ-5881	0	1454	high	9.66
TCGA-2Z-A9JT-01	TCGA-2Z-A9JT	0	684	high	9.483
TCGA-B9-4117-01	TCGA-B9-4117	0	14	high	9.386
TCGA-PJ-A5Z8-01	TCGA-PJ-A5Z8	0	600	high	8.96
TCGA-2Z-A9JP-01	TCGA-2Z-A9JP	0	893	high	8.716
TCGA-Y8-A897-01	TCGA-Y8-A897	1	450	high	8.615
TCGA-2Z-A9JR-01	TCGA-2Z-A9JR	0	161	high	8.6
TCGA-B9-A69E-01	TCGA-B9-A69E	0	452	high	8.329
TCGA-BQ-5884-01	TCGA-BQ-5884	0	792	high	8.285
TCGA-GL-A4EM-01	TCGA-GL-A4EM	0	32	high	8.187
TCGA-B1-A47O-01	TCGA-B1-A47O	0	842	high	7.837
TCGA-5P-A9KE-01	TCGA-5P-A9KE	0	824	high	7.814
TCGA-HE-A5NI-01	TCGA-HE-A5NI	0	360	high	7.809
TCGA-BQ-7060-01	TCGA-BQ-7060	0	214	high	7.783
TCGA-5P-A9JW-01	TCGA-5P-A9JW	0	3000	high	7.719
TCGA-A4-7585-01	TCGA-A4-7585	0	1070	high	7.684
TCGA-P4-A5E6-01	TCGA-P4-A5E6	0	3000	high	7.624
TCGA-P4-A5ED-01	TCGA-P4-A5ED	0	2816	high	7.584
TCGA-B1-A655-01	TCGA-B1-A655	0	510	high	7.353
TCGA-SX-A7SS-01	TCGA-SX-A7SS	0	1615	high	7.341
TCGA-2Z-A9JG-01	TCGA-2Z-A9JG	0	1662	high	7.309
TCGA-BQ-5880-01	TCGA-BQ-5880	1	972	high	7.261
TCGA-Q2-A5QZ-01	TCGA-Q2-A5QZ	1	412	high	7.148
TCGA-P4-A5EB-01	TCGA-P4-A5EB	0	3000	high	6.996
TCGA-Y8-A8RZ-01	TCGA-Y8-A8RZ	0	205	high	6.892
TCGA-F9-A97G-01	TCGA-F9-A97G	0	13	high	6.663
TCGA-EV-5901-01	TCGA-EV-5901	0	1040	high	6.656
TCGA-B9-A8YI-01	TCGA-B9-A8YI	0	374	high	6.479
TCGA-BQ-5887-01	TCGA-BQ-5887	0	771	high	6.453
TCGA-G7-6793-01	TCGA-G7-6793	1	336	low	6.404
TCGA-A4-8517-01	TCGA-A4-8517	0	597	low	6.265
TCGA-P4-AAVK-01	TCGA-P4-AAVK	1	232	low	6.262
TCGA-F9-A7Q0-01	TCGA-F9-A7Q0	0	398	low	6.215
TCGA-GL-A9DE-01	TCGA-GL-A9DE	0	496	low	6.198
TCGA-B1-A47M-01	TCGA-B1-A47M	1	408	low	6.06
TCGA-2Z-A9J8-01	TCGA-2Z-A9J8	1	506	low	6.025
TCGA-KV-A74V-01	TCGA-KV-A74V	0	347	low	5.965
TCGA-HE-7129-01	TCGA-HE-7129	1	2399	low	5.962
TCGA-A4-A5Y1-01	TCGA-A4-A5Y1	1	296	low	5.954
TCGA-2Z-A9J2-01	TCGA-2Z-A9J2	0	1795	low	5.858
TCGA-P4-AAVM-01	TCGA-P4-AAVM	0	1539	low	5.771
TCGA-A4-A7UZ-01	TCGA-A4-A7UZ	0	0	low	5.748
TCGA-F9-A4JJ-01	TCGA-F9-A4JJ	1	109	low	5.714
TCGA-P4-A5EA-01	TCGA-P4-A5EA	1	44	low	5.648
TCGA-BQ-5878-01	TCGA-BQ-5878	1	1022	low	5.64
TCGA-BQ-7061-01	TCGA-BQ-7061	0	218	low	5.615
TCGA-2Z-A9JK-01	TCGA-2Z-A9JK	1	324	low	5.603
TCGA-P4-A5E7-01	TCGA-P4-A5E7	0	2649	low	5.515
TCGA-SX-A7SM-01	TCGA-SX-A7SM	1	363	low	5.399
TCGA-P4-AAVL-01	TCGA-P4-AAVL	1	41	low	5.395
TCGA-2Z-A9JS-01	TCGA-2Z-A9JS	0	492	low	5.344
TCGA-A4-7288-01	TCGA-A4-7288	0	1857	low	5.261
TCGA-AL-7173-01	TCGA-AL-7173	1	332	low	4.908
TCGA-GL-8500-01	TCGA-GL-8500	0	841	low	4.868
TCGA-GL-7966-01	TCGA-GL-7966	0	112	low	4.799
TCGA-5P-A9JU-01	TCGA-5P-A9JU	0	373	low	4.685
TCGA-5P-A9K3-01	TCGA-5P-A9K3	1	17	low	4.673
TCGA-B9-7268-01	TCGA-B9-7268	0	671	low	4.635
TCGA-BQ-7058-01	TCGA-BQ-7058	1	50	low	4.542
TCGA-BQ-5894-01	TCGA-BQ-5894	0	84	low	4.53
TCGA-G7-A8LC-01	TCGA-G7-A8LC	0	702	low	4.262
TCGA-MH-A560-01	TCGA-MH-A560	0	924	low	4.139
TCGA-P4-AAVO-01	TCGA-P4-AAVO	0	2400	low	4.074
TCGA-2Z-A9JD-01	TCGA-2Z-A9JD	0	1060	low	4.05
TCGA-AL-A5DJ-01	TCGA-AL-A5DJ	1	1498	low	3.89
TCGA-G7-7501-01	TCGA-G7-7501	1	110	low	3.768
TCGA-P4-A5E8-01	TCGA-P4-A5E8	1	42	low	3.75
TCGA-F9-A8NY-01	TCGA-F9-A8NY	0	36	low	3.503
TCGA-A4-A5Y0-01	TCGA-A4-A5Y0	0	252	low	3.477
TCGA-B9-A44B-01	TCGA-B9-A44B	0	361	low	3.356
TCGA-BQ-5876-01	TCGA-BQ-5876	0	586	low	3.305
TCGA-2Z-A9JJ-01	TCGA-2Z-A9JJ	0	1213	low	3.087
TCGA-G7-6789-01	TCGA-G7-6789	1	122	low	3.053
TCGA-2Z-A9J3-01	TCGA-2Z-A9J3	1	790	low	2.91
