# Supplementary material for: Complete response to fifth-line anti-PD-1 rechallenge in fumarate hydratase-mutated papillary renal cell carcinoma
Source: NPJ Precis Oncol. 2024 Nov 4;8:251. doi: 10.1038/s41698-024-00750-3 (PMC11535469; doi:10.1038/s41698-024-00750-3)
Supplement: Supplementary file 5 — Supplementary Data 4 [file 41698_2024_750_MOESM5_ESM.txt]

sample	samples	sample_type	tumor_type	SIGLEC8	pathologic_stage
TCGA-B1-7332-01	TCGA-B1-7332-01	Primary Tumor	Type 1	8.536	Stage II
TCGA-2Z-A9JM-01	TCGA-2Z-A9JM-01	Primary Tumor	Type 1	8.474	Stage I
TCGA-A4-A772-01	TCGA-A4-A772-01	Primary Tumor	Type 1	8.352	Stage I
TCGA-2Z-A9JL-01	TCGA-2Z-A9JL-01	Primary Tumor	Type 1	6.945	Stage I
TCGA-2Z-A9J6-01	TCGA-2Z-A9J6-01	Primary Tumor	Type 1	6.857	Stage I
TCGA-AL-3472-01	TCGA-AL-3472-01	Primary Tumor	Type 1	6.735
TCGA-G7-6792-01	TCGA-G7-6792-01	Primary Tumor	Type 1	6.73	Stage I
TCGA-A4-7732-01	TCGA-A4-7732-01	Primary Tumor	Type 1	6.594
TCGA-2Z-A9JE-01	TCGA-2Z-A9JE-01	Primary Tumor	Type 1	4.335	Stage I
TCGA-2Z-A9J9-01	TCGA-2Z-A9J9-01	Primary Tumor	Type 1	3.697	Stage I
TCGA-DW-7842-01	TCGA-DW-7842-01	Primary Tumor	Type 1	3.24	Stage I
TCGA-EV-5902-01	TCGA-EV-5902-01	Primary Tumor	Type 1	2.941	Stage I
TCGA-HE-7128-01	TCGA-HE-7128-01	Primary Tumor	Type 2	11.6	Stage I
TCGA-2K-A9WE-01	TCGA-2K-A9WE-01	Primary Tumor	Type 2	10.7	Stage II
TCGA-Y8-A8S1-01	TCGA-Y8-A8S1-01	Primary Tumor	Type 2	10.68	Stage I
TCGA-B1-5398-01	TCGA-B1-5398-01	Primary Tumor	Type 2	10.55	Stage III
TCGA-KV-A6GD-01	TCGA-KV-A6GD-01	Primary Tumor	Type 2	10.41	Stage I
TCGA-V9-A7HT-01	TCGA-V9-A7HT-01	Primary Tumor	Type 2	10.19	Stage II
TCGA-WN-A9G9-01	TCGA-WN-A9G9-01	Primary Tumor	Type 2	10.15	Stage I
TCGA-AL-3473-01	TCGA-AL-3473-01	Primary Tumor	Type 2	10.11	Stage II
TCGA-B1-A656-01	TCGA-B1-A656-01	Primary Tumor	Type 2	9.938	Stage I
TCGA-A4-A48D-01	TCGA-A4-A48D-01	Primary Tumor	Type 2	9.813	Stage I
TCGA-2Z-A9J5-01	TCGA-2Z-A9J5-01	Primary Tumor	Type 2	9.783	Stage II
TCGA-BQ-7062-01	TCGA-BQ-7062-01	Primary Tumor	Type 2	9.778	Stage I
TCGA-BQ-5881-01	TCGA-BQ-5881-01	Primary Tumor	Type 2	9.66	Stage I
TCGA-2Z-A9JT-01	TCGA-2Z-A9JT-01	Primary Tumor	Type 2	9.483	Stage I
TCGA-B9-4117-01	TCGA-B9-4117-01	Primary Tumor	Type 2	9.386
TCGA-PJ-A5Z8-01	TCGA-PJ-A5Z8-01	Primary Tumor	Type 2	8.96	Stage I
TCGA-2Z-A9JP-01	TCGA-2Z-A9JP-01	Primary Tumor	Type 2	8.716	Stage I
TCGA-Y8-A897-01	TCGA-Y8-A897-01	Primary Tumor	Type 2	8.615	Stage I
TCGA-2Z-A9JR-01	TCGA-2Z-A9JR-01	Primary Tumor	Type 2	8.6	Stage I
TCGA-B9-A69E-01	TCGA-B9-A69E-01	Primary Tumor	Type 2	8.329	Stage III
TCGA-BQ-5884-01	TCGA-BQ-5884-01	Primary Tumor	Type 2	8.285	Stage I
TCGA-GL-A4EM-01	TCGA-GL-A4EM-01	Primary Tumor	Type 2	8.187	Stage I
TCGA-B1-A47O-01	TCGA-B1-A47O-01	Primary Tumor	Type 2	7.837	Stage I
TCGA-5P-A9KE-01	TCGA-5P-A9KE-01	Primary Tumor	Type 2	7.814
TCGA-HE-A5NI-01	TCGA-HE-A5NI-01	Primary Tumor	Type 2	7.809	Stage I
TCGA-BQ-7060-01	TCGA-BQ-7060-01	Primary Tumor	Type 2	7.783	Stage I
TCGA-5P-A9JW-01	TCGA-5P-A9JW-01	Primary Tumor	Type 2	7.719
TCGA-A4-7585-01	TCGA-A4-7585-01	Primary Tumor	Type 2	7.684	Stage III
TCGA-P4-A5E6-01	TCGA-P4-A5E6-01	Primary Tumor	Type 2	7.624	Stage III
TCGA-P4-A5ED-01	TCGA-P4-A5ED-01	Primary Tumor	Type 2	7.584	Stage I
TCGA-B1-A655-01	TCGA-B1-A655-01	Primary Tumor	Type 2	7.353	Stage I
TCGA-SX-A7SS-01	TCGA-SX-A7SS-01	Primary Tumor	Type 2	7.341	Stage I
TCGA-2Z-A9JG-01	TCGA-2Z-A9JG-01	Primary Tumor	Type 2	7.309	Stage I
TCGA-BQ-5880-01	TCGA-BQ-5880-01	Primary Tumor	Type 2	7.261	Stage III
TCGA-Q2-A5QZ-01	TCGA-Q2-A5QZ-01	Primary Tumor	Type 2	7.148	Stage III
TCGA-P4-A5EB-01	TCGA-P4-A5EB-01	Primary Tumor	Type 2	6.996	Stage I
TCGA-Y8-A8RZ-01	TCGA-Y8-A8RZ-01	Primary Tumor	Type 2	6.892	Stage I
TCGA-F9-A97G-01	TCGA-F9-A97G-01	Primary Tumor	Type 2	6.663	Stage III
TCGA-EV-5901-01	TCGA-EV-5901-01	Primary Tumor	Type 2	6.656	Stage I
TCGA-B9-A8YI-01	TCGA-B9-A8YI-01	Primary Tumor	Type 2	6.479	Stage I
TCGA-BQ-5887-01	TCGA-BQ-5887-01	Primary Tumor	Type 2	6.453	Stage III
TCGA-G7-6793-01	TCGA-G7-6793-01	Primary Tumor	Type 2	6.404	Stage IV
TCGA-A4-8517-01	TCGA-A4-8517-01	Primary Tumor	Type 2	6.265	Stage I
TCGA-P4-AAVK-01	TCGA-P4-AAVK-01	Primary Tumor	Type 2	6.262	Stage III
TCGA-F9-A7Q0-01	TCGA-F9-A7Q0-01	Primary Tumor	Type 2	6.215	Stage I
TCGA-GL-A9DE-01	TCGA-GL-A9DE-01	Primary Tumor	Type 2	6.198	Stage I
TCGA-B1-A47M-01	TCGA-B1-A47M-01	Primary Tumor	Type 2	6.06	Stage III
TCGA-2Z-A9J8-01	TCGA-2Z-A9J8-01	Primary Tumor	Type 2	6.025	Stage I
TCGA-KV-A74V-01	TCGA-KV-A74V-01	Primary Tumor	Type 2	5.965	Stage I
TCGA-HE-7129-01	TCGA-HE-7129-01	Primary Tumor	Type 2	5.962	Stage II
TCGA-A4-A5Y1-01	TCGA-A4-A5Y1-01	Primary Tumor	Type 2	5.954	Stage III
TCGA-2Z-A9J2-01	TCGA-2Z-A9J2-01	Primary Tumor	Type 2	5.858	Stage I
TCGA-P4-AAVM-01	TCGA-P4-AAVM-01	Primary Tumor	Type 2	5.771	Stage I
TCGA-A4-A7UZ-01	TCGA-A4-A7UZ-01	Primary Tumor	Type 2	5.748	Stage III
TCGA-F9-A4JJ-01	TCGA-F9-A4JJ-01	Primary Tumor	Type 2	5.714	Stage III
TCGA-P4-A5EA-01	TCGA-P4-A5EA-01	Primary Tumor	Type 2	5.648	Stage III
TCGA-BQ-5878-01	TCGA-BQ-5878-01	Primary Tumor	Type 2	5.64	Stage III
TCGA-BQ-7061-01	TCGA-BQ-7061-01	Primary Tumor	Type 2	5.615	Stage I
TCGA-2Z-A9JK-01	TCGA-2Z-A9JK-01	Primary Tumor	Type 2	5.603	Stage III
TCGA-P4-A5E7-01	TCGA-P4-A5E7-01	Primary Tumor	Type 2	5.515	Stage I
TCGA-SX-A7SM-01	TCGA-SX-A7SM-01	Primary Tumor	Type 2	5.399	Stage IV
TCGA-P4-AAVL-01	TCGA-P4-AAVL-01	Primary Tumor	Type 2	5.395	Stage III
TCGA-2Z-A9JS-01	TCGA-2Z-A9JS-01	Primary Tumor	Type 2	5.344	Stage I
TCGA-A4-7288-01	TCGA-A4-7288-01	Primary Tumor	Type 2	5.261
TCGA-AL-7173-01	TCGA-AL-7173-01	Primary Tumor	Type 2	4.908	Stage IV
TCGA-GL-8500-01	TCGA-GL-8500-01	Primary Tumor	Type 2	4.868	Stage I
TCGA-GL-7966-01	TCGA-GL-7966-01	Primary Tumor	Type 2	4.799	Stage III
TCGA-5P-A9JU-01	TCGA-5P-A9JU-01	Primary Tumor	Type 2	4.685	Stage III
TCGA-5P-A9K3-01	TCGA-5P-A9K3-01	Primary Tumor	Type 2	4.673
TCGA-B9-7268-01	TCGA-B9-7268-01	Primary Tumor	Type 2	4.635	Stage II
TCGA-BQ-7058-01	TCGA-BQ-7058-01	Primary Tumor	Type 2	4.542	Stage III
TCGA-BQ-5894-01	TCGA-BQ-5894-01	Primary Tumor	Type 2	4.53	Stage IV
TCGA-G7-A8LC-01	TCGA-G7-A8LC-01	Primary Tumor	Type 2	4.262	Stage I
TCGA-MH-A560-01	TCGA-MH-A560-01	Primary Tumor	Type 2	4.139	Stage I
TCGA-P4-AAVO-01	TCGA-P4-AAVO-01	Primary Tumor	Type 2	4.074	Stage I
TCGA-2Z-A9JD-01	TCGA-2Z-A9JD-01	Primary Tumor	Type 2	4.05	Stage I
TCGA-AL-A5DJ-01	TCGA-AL-A5DJ-01	Primary Tumor	Type 2	3.89	Stage III
TCGA-G7-7501-01	TCGA-G7-7501-01	Primary Tumor	Type 2	3.768	Stage III
TCGA-P4-A5E8-01	TCGA-P4-A5E8-01	Primary Tumor	Type 2	3.75	Stage III
TCGA-F9-A8NY-01	TCGA-F9-A8NY-01	Primary Tumor	Type 2	3.503	Stage IV
TCGA-A4-A5Y0-01	TCGA-A4-A5Y0-01	Primary Tumor	Type 2	3.477	Stage I
TCGA-B9-A44B-01	TCGA-B9-A44B-01	Primary Tumor	Type 2	3.356	Stage III
TCGA-BQ-5876-01	TCGA-BQ-5876-01	Primary Tumor	Type 2	3.305	Stage I
TCGA-2Z-A9JJ-01	TCGA-2Z-A9JJ-01	Primary Tumor	Type 2	3.087	Stage I
TCGA-G7-6789-01	TCGA-G7-6789-01	Primary Tumor	Type 2	3.053	Stage IV
TCGA-2Z-A9J3-01	TCGA-2Z-A9J3-01	Primary Tumor	Type 2	2.91	Stage II
